# Supplementary material for: Real-Time Localization of Moving Dipole Sources for Tracking Multiple Free-Swimming Weakly Electric Fish
Source: PLoS One. 2013 Jun 21;8(6):e66596. doi: 10.1371/journal.pone.0066596 (PMC3689756; doi:10.1371/journal.pone.0066596)
Supplement: Data S1 — includes a software demonstration package for the dipole tracking with a sample dataset and an instruction manual. (ZIP) [file pone.0066596.s007.zip]

Archive with 16 entries (16 files):
- demo.m
- demo_dyad.mat
- demo_dyad.mp4
- demo_dyad.S2R
- demo_dyad.s2rx
- demo_dyad.smr
- demo_single.mat
- demo_single.mp4
- demo_single.S2R
- demo_single.s2rx
- demo_single.smr
- MASK.mat
- measureRSI.s2s
- output_dyad.mat
- output_single.mat
- Software demo instructions.doc
