# Supplementary material for: Real-Time Localization of Moving Dipole Sources for Tracking Multiple Free-Swimming Weakly Electric Fish
Source: PLoS One. 2013 Jun 21;8(6):e66596. doi: 10.1371/journal.pone.0066596 (PMC3689756; doi:10.1371/journal.pone.0066596)
Supplement: Data S1 — includes a software demonstration package for the dipole tracking with a sample dataset and an instruction manual. (ZIP) [file pone.0066596.s007.zip › demo.m]

%demo.m
%Matlab script for tracking single fish or two fish
%James J. Jun
%2012 Dec 23

function demo()
%Instruction: run demo()

%---------------------------
% Constant definitions
demoMode = questdlg('Which demo would you like to run?','Select dipole tracking demo','single','dyad','single') ;
switch demoMode
    case 'single'
    %electrical recording parameters
    spikeFname = 'demo_single';
    nCh = 8;        %number of channels
    chFirst = 401;  %start of the slope channel number
    chTR = 10;      %timing reference channel number

    %video recording parameters
    vidFname = 'demo_single.mp4';
    FPS = 15;           %frames per sec
    toffset = 3.1971;   %time offset relative to the start of the electrical recording
    nframes = 150;
    
    outFname = 'output_single';   %dipole tracking output file
    
    case 'dyad'
    %electrical recording parameters
    spikeFname = 'demo_dyad';
    nCh = 8;        %number of channels
    chFirst = 401;  %start of the slope channel number
    chTR = 10;      %timing reference channel number

    %video recording parameters
    vidFname = 'demo_dyad.mp4';
    FPS = 15;           %frames per sec
    toffset = 4.0960;   %time offset relative to the start of the electrical recording
    nframes = 150;
    
    outFname = 'output_dyad';     %dipole tracking output file
end


%---------------------------
% Import measurement voltages
load(spikeFname); %load the spike file
eval(sprintf('TE = %s_Ch%d.times;', spikeFname, chTR)); %import time marker
VD_A = [];      VD_B = []; %define arrays

%Loop on each channel
for iCh = 1:nCh 
    %Import central-region slope
    ch_cent = iCh * 2 - 1 + chFirst - 1;    
    eval(sprintf('VD_A = [VD_A, %s_Ch%d.values];',  spikeFname, ch_cent));    
    eval(sprintf('clear %s_Ch%d;', spikeFname, ch_cent));
    
    %Import tail-region slope
    ch_tail = iCh * 2 + chFirst - 1;
    eval(sprintf('VD_B = [VD_B, %s_Ch%d.values];',  spikeFname, ch_tail));    
    eval(sprintf('clear %s_Ch%d;', spikeFname, ch_tail));
end


%---------------------------
% Track dipole
disp('Searching dipole locations (central-region)');
[X Y A DP] = searchDipole(VD_A); %track central region
TRACK_A0 = struct('X', X, 'Y', Y, 'A', A, 'DP', DP);

disp('Searching dipole locations (tail-region)');
[X Y A DP] = searchDipole(VD_B); %track tail region
TRACK_B0 = struct('X', X, 'Y', Y, 'A', A, 'DP', DP);


%---------------------------
% Separate, filter, and plot dipole locations
switch demoMode
    case 'single'    
    TRACK_A = struct('X', filtPos(TRACK_A0.X), 'Y', filtPos(TRACK_A0.Y), 'A', filtAng(TRACK_A0.A), 'DP', TRACK_A0.DP);     %filtered
    TRACK_B = struct('X', filtPos(TRACK_B0.X), 'Y', filtPos(TRACK_B0.Y), 'A', filtAng(TRACK_B0.A), 'DP', TRACK_B0.DP);     %filtered
    
    % Determine the tail-bending angle
    BA = mod(TRACK_A.A - TRACK_B.A, 180); BA(BA>90) = BA(BA>90) - 180;
    
    % Save output
    OUTPUT = struct('T', TE, 'X', TRACK_A.X, 'Y', TRACK_A.Y, 'A', TRACK_A.A, 'B', BA);
    eval(sprintf('save %s OUTPUT;', outFname));

    % Plot trajectories
    NE = 1:numel(TE);
    figure; 
    subplot 211; hold on; title('Central-Region Tracking');
    plot(NE, TRACK_A0.X, 'm.',  NE, TRACK_A0.Y, 'c.',   NE, TRACK_A0.A, 'g.'); %show before filtering
    plot(NE, TRACK_A.X, 'k-',   NE, TRACK_A.Y, 'k-',    NE, TRACK_A.A, 'k-'); %show after filtering
    set(gca, 'XLim', [1 numel(TE)], 'YLim', [-200 200]);  xlabel('Pulse #'); grid on;
    subplot 212; hold on; title('Tail-Region Tracking');
    plot(NE, TRACK_B0.X, 'm.',  NE, TRACK_B0.Y, 'c.',   NE, TRACK_B0.A, 'g.'); %show before filtering
    plot(NE, TRACK_B.X, 'k-',   NE, TRACK_B.Y, 'k-',    NE, TRACK_B.A, 'k-'); %show after filtering
    set(gca, 'XLim', [1 numel(TE)], 'YLim', [-200 200]);  xlabel('Pulse #'); grid on;    
    drawnow;
    
    case 'dyad'
    % Separate pulses by fish
    [L1_A, L2_A] = separateDyad(TRACK_A0.X, TRACK_A0.Y, TRACK_A0.A, TRACK_A0.DP);   
    [L1_B, L2_B] = separateDyad(TRACK_B0.X, TRACK_B0.Y, TRACK_B0.A, TRACK_B0.DP);
    L1 = L1_A & L1_B; %pick well matching pulses
    L2 = L2_A & L2_B; %pick well matching pulses
    TE1 = TE(L1);
    TRACK_A1 = struct('X', filtPos(TRACK_A0.X(L1)), 'Y', filtPos(TRACK_A0.Y(L1)), 'A', filtAng(TRACK_A0.A(L1)), 'DotProd', TRACK_A0.DP(L1));
    TRACK_B1 = struct('X', filtPos(TRACK_B0.X(L1)), 'Y', filtPos(TRACK_B0.Y(L1)), 'A', filtAng(TRACK_B0.A(L1)), 'DotProd', TRACK_B0.DP(L1));
    TE2 = TE(L2);
    TRACK_A2 = struct('X', filtPos(TRACK_A0.X(L2)), 'Y', filtPos(TRACK_A0.Y(L2)), 'A', filtAng(TRACK_A0.A(L2)), 'DotProd', TRACK_A0.DP(L2));
    TRACK_B2 = struct('X', filtPos(TRACK_B0.X(L2)), 'Y', filtPos(TRACK_B0.Y(L2)), 'A', filtAng(TRACK_B0.A(L2)), 'DotProd', TRACK_B0.DP(L2));
    
    % Save output
    BA = mod(TRACK_A1.A - TRACK_B1.A, 180); BA(BA>90) = BA(BA>90) - 180;
    OUTPUT1 = struct('T', TE1, 'X', TRACK_A1.X, 'Y', TRACK_A1.Y, 'A', TRACK_A1.A, 'B', BA);
    BA = mod(TRACK_A2.A - TRACK_B2.A, 180); BA(BA>90) = BA(BA>90) - 180;
    OUTPUT2 = struct('T', TE2, 'X', TRACK_A2.X, 'Y', TRACK_A2.Y, 'A', TRACK_A2.A, 'B', BA);
    eval(sprintf('save %s OUTPUT1 OUTPUT2;', outFname));    

    % Plot trajectories
    NE = 1:numel(TE);   NE1 = NE(L1);   NE2 = NE(L2);
    figure; 
    subplot 211; hold on; title('Central-Region Tracking');
    plot(NE, TRACK_A0.X, 'm.',   NE, TRACK_A0.Y, 'c.',    NE, TRACK_A0.A, 'g.'); 
    plot(NE1, TRACK_A1.X, 'k-', NE1, TRACK_A1.Y, 'k-',  NE1, TRACK_A1.A, 'k-');
    plot(NE2, TRACK_A2.X, 'b-', NE2, TRACK_A2.Y, 'b-',  NE2, TRACK_A2.A, 'b-');
    set(gca, 'XLim', [1 numel(TE)], 'YLim', [-180 180]);  xlabel('Pulse #'); grid on;
    subplot 212; hold on; title('Tail-Region Tracking');
    plot(NE, TRACK_B0.X, 'm.',   NE, TRACK_B0.Y, 'c.',    NE, TRACK_B0.A, 'g.'); 
    plot(NE1, TRACK_B1.X, 'k-', NE1, TRACK_B1.Y, 'k-',  NE1, TRACK_B1.A, 'k-');
    plot(NE2, TRACK_B2.X, 'b-', NE2, TRACK_B2.Y, 'b-',  NE2, TRACK_B2.A, 'b-');
    set(gca, 'XLim', [1 numel(TE)], 'YLim', [-200 200]);  xlabel('Pulse #'); grid on;
    drawnow;
end

% save the tracking results
fprintf('Dipole tracking results were saved to ''%s.mat''.\n', outFname);


%---------------------------
% Play a movie with the dipole tracking superimposed
% import image and interpolate dipole coordinates to image
disp('Loading video... (this may take a while)');
aviobj = VideoReader(vidFname);
IMG = read(aviobj);    %IMG=IMG(:,:,:,:); %use red only
%nframes = size(IMG,4);
FLIM = [1 nframes];
TC = [1:nframes]/FPS + toffset;
img0 = IMG(:,:,1,1); %load the first image
imglim = stretchlim(img0, [0 .80]); 
img0 = imadjust(img0, imglim); %make the image brighter

% Create a mask
if ~exist('MASK.mat')
    figure; imshow(img0);
    h  = imellipse; wait(h);
    MASK = createMask(h);
    close(gcf);
    save MASK MASK;
else
    load MASK;
end

% Convert dipole tracking results to the pixel coordinates
switch demoMode
    case 'single'
    [XYC1, XYH1, XYT1] = convert2pix(TRACK_A, TRACK_B, TE, TC);

    case 'dyad'
    [XYC1, XYH1, XYT1] = convert2pix(TRACK_A1, TRACK_B1, TE1, TC);
    [XYC2, XYH2, XYT2] = convert2pix(TRACK_A2, TRACK_B2, TE2, TC);        
end

% Setup the figure
figure; hfig = imshow(img0);    hold on;    colormap gray;
hLineA1 = plot([XYH1(1,1), XYC1(1,1)], [XYH1(1,2), XYC1(1,2)], 'r-', 'LineWidth',2);    
hLineB1 = plot([XYC1(1,1), XYT1(1,1)], [XYC1(1,2), XYT1(1,2)], 'b-', 'LineWidth',2);
hPoint1 = plot(XYC1(1,1),  XYC1(1,2), 'go', 'MarkerSize', 2, 'LineWidth', 2);
if strcmp(demoMode, 'dyad')
    hLineA2 = plot([XYH2(1,1), XYC2(1,1)], [XYH2(1,2), XYC2(1,2)], 'm-', 'LineWidth',2);    
    hLineB2 = plot([XYC2(1,1), XYT2(1,1)], [XYC2(1,2), XYT2(1,2)], 'c-', 'LineWidth',2);
    hPoint2 = plot(XYC2(1,1),  XYC2(1,2), 'go', 'MarkerSize', 2, 'LineWidth', 2);   
end

% Loop each frame
for iF=FLIM(1):FLIM(end)
    tic; %track playback speed
    
    %Display the image
    img = IMG(:,:,1,iF); %load image frame   
    img(~MASK) = 0;     %mask out the non-tracked area
    img = imadjust(img, imglim);    %ake the image brigher
    set(hfig, 'CData', img); %display the image
    title(sprintf('Frame=%d, t=%0.1fs (realtime x1)', iF, TC(iF) - toffset));
        
    %Draw Fish#1's location
    set(hLineA1, 'XData', [XYH1(iF,1), XYC1(iF,1)], 'YData', [XYH1(iF,2), XYC1(iF,2)]);
    set(hLineB1, 'XData', [XYC1(iF,1), XYT1(iF,1)], 'YData', [XYC1(iF,2), XYT1(iF,2)]);
    set(hPoint1, 'XData', XYC1(iF,1), 'YData', XYC1(iF,2));    
    if strcmp(demoMode, 'dyad')
        %Draw Fish#2's location
        set(hLineA2, 'XData', [XYH2(iF,1), XYC2(iF,1)], 'YData', [XYH2(iF,2), XYC2(iF,2)]);
        set(hLineB2, 'XData', [XYC2(iF,1), XYT2(iF,1)], 'YData', [XYC2(iF,2), XYT2(iF,2)]);
        set(hPoint2, 'XData', XYC2(iF,1), 'YData', XYC2(iF,2));
    end
    
    %play at the realtime speed
    drawnow;
    dt=toc; twait = 1/FPS-dt;
    if twait >0, pause(twait); end    
end
end


%--------------------------------------------------------------------------
function [xm,ym,am,dm,dipMoment,VTm] = searchDipole(VD)
% [xm,ym,am,dm,dipMoment,VTm,idx] = searchDipole(VD)
%
% James J. Jun, Malerlab, 2012 Nov 27, Version 1.0
%
% Dipole search function utilizing an indexed lookup table and the two-step
%  procedure. Numbers are represented in single precision, and Dot-product 
%  is used for the lookup table distance metrics.
%
%[input variables]
% VD: An array containg the measured differential voltage values (slope of
%  the differential voltage)
%
%[output variables]
% xm, ym, am: Predicted dipole location (x,y,angle) matching the mesaured vector.
% dm: Dot-produce value betwen the matching predicted vector and the measured vector.
% dipMoment: Dipole moment (ratio between the measured and the predicted value).
% VTm: Matching predicted signal intensity values (renoramlized to match
%  the measured intensities).

%cached contents
persistent cVic cXX cYY cAA cVic_norm S iS nS SKey C XXf YYf AAf;

%--------------------------------------------------------
%If matrix of VD is given, call the function recursively
n = size(VD,1);
if n > 1
    nCh = size(VD,2);    
    xm = zeros(n,1);    %X position estimated from the dipole tracking    
    ym = zeros(n,1);    %Y position estimated from the dipole tracking
    am = zeros(n,1);    %Orientation estimated from the dipole tracking
    dm = zeros(n,1);    %Dot-product values    
    dipMoment = zeros(n,1);    %Dipole moment
    VTm = zeros(n,nCh);  %Predicted signal intensity

    tic;
    for i=1:n
        [xm(i) ym(i) am(i) dm(i) dipMoment(i) VTm(i,:)] = searchDipole(VD(i,:));
    end
    tdur=toc;   algspeed=n/tdur;    
    fprintf('Dipole search speed: %0.2f trials/sec\n', algspeed);

    return;
end

%--------------------------------------------------------
% 0. construct a LUT cache if not already done
if isempty(cVic)
    tic; %measure time to build a cache
    C = getConstants(); %C: a structure containing all constants
    
    %construct a coarse grid LUT
    [cVic, cVic_norm, cXX, cYY, cAA] = cacheCoarseGrid(C);
        
    nS = C.f_cache; %nS: number of history
    iS=1; %is: history index
    SKey = nan(nS,3); %SKey: Matrix storing an array of keys to retrive a fine-grid entry.

    %define the fine-grid spacing
    A = (-C.f_nA:C.f_nA) * C.f_dA; %angular search range
    X = (-C.f_nxy:C.f_nxy) * C.f_dxy;
    Y = (-C.f_nxy:C.f_nxy) * C.f_dxy;
    if C.fSingle
        A=single(A);
        X=single(X);
        Y=single(Y);
    end %if
    [XXf YYf AAf] = meshgrid(X,Y,A);
    C.XXf=XXf(:); C.YYf=YYf(:); C.AAf=AAf(:);
    tdur = toc;
    fprintf('Lookup table cache was built in %0.2f sec\n', tdur); 
end %if

%--------------------------------------------------------
% 1. Coarse-grid search (First search step)
[~, iamax] = max(abs(VD)); %retrive a LUT key
[x0,y0,a0,dm,dipMoment,VTm,idx] = searchLUT(cVic{iamax}, cVic_norm{iamax}, VD, cXX{iamax}, cYY{iamax}, cAA{iamax});

%--------------------------------------------------------
% 2. Fine-grid search (Second search step)
if (C.fTwoStep) %two-step procedure is enabled
    %search from the previous fine-grid cache
    if nS > 0 %cache enabled
        skey0 = [x0 y0 a0]; %construct a key for the fine-grid cache
        iS0 = find(all(bsxfun(@eq, SKey, skey0),2));
        if ~isempty(iS0) %previous fine-grid computation exists
            S0 = S{iS0(1)};
            [Vic, Vic_norm, XX1, YY1, AA1, inear, Vic0, Vic_norm0] = deal(S0{:});
        else %compute fine-grid info
            [Vic, Vic_norm, XX1, YY1, AA1, inear, Vic0, Vic_norm0] = cacheFineGrid(x0,y0,a0,C);
        end
    else %cache disabled
        [Vic, Vic_norm, XX1, YY1, AA1, inear, Vic0, Vic_norm0] = cacheFineGrid(x0,y0,a0,C);
    end %if

    %check if an electrode is nearby
    if isempty(inear) %electrode is not found nearby
        [xm,ym,am,dm,dipMoment,VTm,idx] = searchLUT(Vic, Vic_norm, VD, XX1, YY1, AA1);
    else %electrode is found nearby        
        VD0 = VD;
        VD(inear) = 0; %exclude the nearby electrode
        [xm,ym,am,dm,~,~,idx] = searchLUT(Vic, Vic_norm, VD, XX1, YY1, AA1);
        %recalculate dipMoment, VTm using all electrodes
        VDn0 = norm(VD0);
        dipMoment = VDn0 ./ Vic_norm0(idx);
        VTm = Vic0(idx,:) * VDn0;
        if dm<0, VTm = -VTm; end %flip polarity if dot-product is negative
    end %if

    %save the current computations to the fine-grid cache 
    if nS > 0 %cache used
        S{iS} = {Vic, Vic_norm, XX1, YY1, AA1, inear, Vic0, Vic_norm0};
        SKey(iS,:) = skey0;
        iS = mod(iS,nS) + 1;    
        if ~isempty(iS0), SKey(iS0,:) = [nan nan nan]; end %remove double entry
    end    
else %two-step procedure is disabled
    xm=x0;  ym=y0;  am=a0;
end %if

%--------------------------------------------------------
% 3. Format output
dm = abs(dm); %use absolute dot-prouct value for the matching score (0..1)

%convert the unit of angle from radian to degee ranging between -180..180
am = mod(rad2deg(am),360);  
if (am>180), am = am - 360;  end

end %func


%--------------------------------------------------------
%function S = getConstants()
% Define constant values
%[output variable]
% S: A structure containing all contants
%
function S = getConstants()

%coarse-grid constants
R=75; nc = 8; delec = 13; dfish=5; Rm = 73; %delec=13 optimal
c_dxy = 2; c_nA = 45; c_Rb = 65; 
fSingle = 1; %use single precision if true, use double precision otherwise

%fine-grid constants
fTwoStep = 1; %disable fine grid search
f_dxy = .5; f_dA = pi/180; f_nxy = 6; f_nA=12; %fine spacing
f_cache = 16; %number of fine cache. 16 is optimal.

%electrodes locations (in cm, measured from an image)
switch nc
    case 8 %8-channel, 67.5deg configuration
    Exp =  [-1.0268   52.7083   75.2975   51.6815         0  -53.7350  -76.6666  -53.0505]; %electrodes location in cm
    Eyp = -[76.6666   52.0237    1.7113  -53.0505  -75.9820  -53.0505   -3.0804   53.3928];
    
    Exn =  [67.7678   69.1368   29.0922  -29.0922  -68.4523  -70.1636  -29.7767 28.4077];    
    Eyn = -[31.8303  -29.7767  -69.4791  -69.8213  -33.5416   29.4345   70.5059  70.1636]; 

    case 4 %4-channels, 90deg configuration
    Exp =  [28.0793     67.8013     68.4861     28.4217];    
    Eyp =  [-69.8558    -31.8460    29.1066     68.4861];
    
    Exn =  [-59.5829    -29.4490	-29.1066    -68.1437];
    Eyn =  [-29.4490    -70.1983    69.8558     33.2158];

    otherwise
        error('invalid number of channels');
end %switch

%stored for speed
Rm2 = Rm.^2;
delec2 = delec.^2;

%Store all variables in a structure
S = struct('Exp', Exp, 'Eyp', Eyp, 'Exn', Exn, 'Eyn', Eyn, ...
           'R', R, 'nc', nc, 'dfish', dfish, 'delec', delec, 'Rm', Rm, ...
           'delec2', delec2, 'Rm2', Rm2, ...
           'c_dxy', c_dxy, 'c_nA', c_nA, 'c_Rb', c_Rb, ...
           'f_dxy', f_dxy, 'f_nxy', f_nxy, 'f_dA', f_dA, 'f_nA', f_nA, 'f_cache', f_cache, ...
           'fSingle', fSingle, 'fTwoStep', fTwoStep);
end %func


%--------------------------------------------------------
%function [cVic, cVic_norm, cXX, cYY, cAA] = cacheCoarseGrid(C)
% Cache coarse-grid lookup table
%
%[input variable]
% C: constant structure
%
%[output variables]
% cVic: coarse grid signal intensity 
% cVic_norm: Normalization factor of the coarse grid signal intensity
% cXX, cYY, cAA: Dipole locations (x,y,angle) in the coarse grid
%
function [cVic, cVic_norm, cXX, cYY, cAA] = cacheCoarseGrid(C)

%setup grid. two spatial density
X = -C.c_Rb:C.c_dxy:C.c_Rb;
Y = -C.c_Rb:C.c_dxy:C.c_Rb;
A = (1:C.c_nA)/C.c_nA*pi; 

%near boundary high density grids
Xb = -C.Rm:(C.c_dxy/2):C.Rm;
Yb = -C.Rm:(C.c_dxy/2):C.Rm;
Ab = (1:(C.c_nA*2))/(C.c_nA*2)*pi; 

if C.fSingle
    A=single(A); Ab=single(Ab);
    X=single(X); Xb=single(Xb);
    Y=single(Y); Yb=single(Yb);    
end

[YY XX AA] = meshgrid(X,Y,A); %high density grid near boundary
Lin = (XX.^2 + YY.^2) <= C.c_Rb^2;
XX=XX(Lin); YY=YY(Lin); AA=AA(Lin);

[YYb XXb AAb] = meshgrid(Xb,Yb,Ab); %low density grid away from boundary
Lin = (XXb.^2 + YYb.^2) > C.c_Rb^2;
XXb=XXb(Lin); YYb=YYb(Lin); AAb=AAb(Lin);

XX = [XX; XXb]; YY = [YY; YYb]; AA = [AA; AAb]; %merge


%Calc Vic using the Ideal dipole formula in 2D
Dxp = bsxfun(@minus, XX, C.Exp);
Dxn = bsxfun(@minus, XX, C.Exn);
Dyp = bsxfun(@minus, YY, C.Eyp);
Dyn = bsxfun(@minus, YY, C.Eyn);
CosAAA = repmat(cos(AA), [1 C.nc]);
SinAAA = repmat(sin(AA), [1 C.nc]);
Vic = (CosAAA.*Dxp + SinAAA.*Dyp) ./ (Dxp.^2 + Dyp.^2) ...
    - (CosAAA.*Dxn + SinAAA.*Dyn) ./ (Dxn.^2 + Dyn.^2);    

%normalize vector
Vic_norm = sqrt(sum(Vic.^2, 2));    
Vic = bsxfun(@rdivide, Vic, Vic_norm);

%kill out of boundary region
XXh = XX + C.dfish*cos(AA);   YYh = YY + C.dfish*sin(AA);
XXt = XX - C.dfish*cos(AA);   YYt = YY - C.dfish*sin(AA);         
Lout = (XXh.^2 + YYh.^2) > C.Rm2 | (XXt.^2 + YYt.^2) > C.Rm2;
Vic(Lout,:) = [];

%deleting entry speeds up but but loseses 3D lookup ability
Vic_norm(Lout) = []; 
XX(Lout) = [];
YY(Lout) = [];
AA(Lout) = [];

%subdivide to 8 indices
%absmax sort
[~, ISORT] = sort(abs(Vic),2, 'descend');

cVic = cell([C.nc,1]);
cVic_norm = cell([C.nc,1]);
cXX = cell([C.nc,1]);
cYY = cell([C.nc,1]);
cAA = cell([C.nc,1]);
for ic=1:C.nc
    L = find(ISORT(:,1)==ic | ISORT(:,2)==ic);
    cVic{ic} = Vic(L, :);
    cVic_norm{ic} = Vic_norm(L);
    cXX{ic} = XX(L);
    cYY{ic} = YY(L);
    cAA{ic} = AA(L);
end

%test non-keyed version
% cVic=Vic; cVic_norm=Vic_norm; cXX=XX; cYY=YY; cAA=AA;

% 'pause plot'
% figure; plot(FF(RR>=50&RR<51), AA(RR>=50&RR<51), 'k.'); hold on; plot(FF(L&(ISORT(:,1)==1)), AA(L&(ISORT(:,1)==1)), 'r.')
% figure; plot(FF(RR>=50&RR<52), AA(RR>=50&RR<52), 'k.'); hold on; plot(FF(L&(ISORT(:,1)==1)), AA(L&(ISORT(:,1)==1)), 'r.')
% axis tight;
% xlabel('angular location of fish (rad)');
% ylabel('orientation of fish (rad)');

end


%--------------------------------------------------------
%function [xm,ym,am,dm,dipMoment,VTm,idx] = searchLUT(Vic, Vic_norm, VD, XX, YY, AA)
% dot-product based search
%
%[input variables]
% Vic: LUT containing predicted signal intensities
% Vic_norm: normalization factor of the signal intensities
% VD: measured signal intensity vector (slopes of the differential voltages)
% XX, YY, AA: dipole locations corresting to the LUT entries (x, y, angle)
%
%[output variables]
% xm, ym, am: Predicted dipole location (x,y,angle) matching the mesaured vector.
% dm: Dot-produce value betwen the matching predicted vector and the measured vector.
% dipMoment: Dipole moment (ratio between the measured and the predicted value).
% VTm: Matching predicted signal intensity values (renoramlized to match the measured intensities).
% idx: LUT index of the matching entry 
%
function [xm,ym,am,dm,dipMoment,VTm,idx] = searchLUT(Vic, Vic_norm, VD, XX, YY, AA)
%Normalize vector
VDn = norm(VD);
VDu = VD(:) ./ VDn; %column vector

%dot product search
DPi = Vic * VDu; %compute dot-products using a matrix multiplication (fast)
[dmax, imax] = max(DPi);
[dmin, imin] = min(DPi);

%check for the orientation flip
if dmax > abs(dmin)  %normal orientation
   am = AA(imax);
   VTm = Vic(imax,:) * VDn;
   idx = imax;
   dm = dmax;
else %flip orientation
   am = AA(imin) + pi;
   VTm = -Vic(imin,:) * VDn;
   idx = imin;
   dm = dmin;
end

%find the matching locations
xm = XX(idx);   ym = YY(idx);
dipMoment = VDn ./ Vic_norm(idx);
end


%--------------------------------------------------------
%[Vic, Vic_norm, XX1, YY1, AA1, inear, Vic0, Vic_norm0] = cacheFineGrid(x0,y0,a0,C)
% This function computes the fine-grid cache entry at a given dipole
% location.
%
%[input variables]
% x0,y0,a0: Estimated location of a dipole (from the coarse-grid search)
% C: constant structure
%
%[output variables]
% Vic: Predicted signal intensity at channel c when a dipole is at i-th location
%  normalized by the signal intensity normalization factor (Vic_norm).
%  Channel contaning the nearby electrode was set to zero to ignore its 
%  contribution.
% Vic_norm: Signal intensity normalization factor. Euclidean sum of all
%  channels at the same dipole location. Channel containing the nearby
%  electrode does not contribute to the normalization factor.
% XX1, YY1, AA1: array of dipole locations (x,y,angle)
% inear: Index of the nearby electrode. set to [] if no electrodes are
%  nearby.
% Vic0: Vic normalized by Vic_norm0 before excluding the nearby channel.
% Vic_norm0: Signali intensity normalization factor before exluding the
%  nearby channel.
%
function [Vic, Vic_norm, XX1, YY1, AA1, inear, Vic0, Vic_norm0] = cacheFineGrid(x0,y0,a0,C)
%shift the fine-grid positions and orientations
XX = C.XXf+x0;  YY = C.YYf+y0;  AA = C.AAf+a0;

%cache cosine and sine values
CosAA = cos(AA);    SinAA = sin(AA);    

%Discard locations where fish's head or tail lie outside of the circular tank
Lin = ((XX + C.dfish * CosAA).^2 + (YY + C.dfish * SinAA).^2) < C.Rm2 & ...
      ((XX - C.dfish * CosAA).^2 + (YY - C.dfish * SinAA).^2) < C.Rm2;
XX1 = XX(Lin);  YY1 = YY(Lin);  AA1 = AA(Lin);

%compute Vic, i: location index, c: channel index, ideal dipole formula
Dxp = bsxfun(@minus, XX1, C.Exp); %x distance of the positive electrodes
Dxn = bsxfun(@minus, XX1, C.Exn); %x distance of the negative electrodes
Dyp = bsxfun(@minus, YY1, C.Eyp); %y distance of the positive electrodes
Dyn = bsxfun(@minus, YY1, C.Eyn); %y distance of the negative electrodes
CosAA1 = repmat(CosAA(Lin), [1, C.nc]);
SinAA1 = repmat(SinAA(Lin), [1, C.nc]);
Vic = (CosAA1.*Dxp + SinAA1.*Dyp) ./ (Dxp.^2 + Dyp.^2) ...
    - (CosAA1.*Dxn + SinAA1.*Dyn) ./ (Dxn.^2 + Dyn.^2);

%normalize vector
Vic_norm = sqrt(sum(Vic.^2, 2));	
Vic = bsxfun(@rdivide, Vic, Vic_norm);

%find near boundary electrodes
Dp2 = (C.Exp - x0).^2 + (C.Eyp - y0).^2;
Dn2 = (C.Exn - x0).^2 + (C.Eyn - y0).^2;
inear = find((Dp2 < C.delec2) | (Dn2 < C.delec2)); 
if ~isempty(inear)
    %make copies    
    Vic0 = Vic;     
    Vic_norm0 = Vic_norm;        

    Vic(:,inear) = 0; %VTm cannot be trusted in this case
    Vic_norm = sqrt(sum(Vic.^2, 2));	
    Vic = bsxfun(@rdivide, Vic, Vic_norm); %no need to renormalize
else
    Vic0 = [];
    Vic_norm0 = [];
end
end%endfunc


%--------------------------------------------------------------------------
function [XYC XYH XYT] = convert2pix(TRACK_A, TRACK_B, TE, TC)
%CONVERT2PIX: converts the tracking results to the pixel unit 
%James J. Jun. 2012 Nov
%
%[Variables]
%TRACK_A: Dipole tracking structure for the central-region of fish
%TRACK_B: Dipole tracking structure for the tail-region of fish
%TE: EOD Pulse timestamp
%TC: Camera frame timestamp
%XYC: Pixel coordinates of the center of fish sampled at the camera time
%XYH: Pixel coordinates of the head of fish sampled at the camera time
%XYT: Pixel coordinates of the tail of fish sampled at the camera time
%XC, YC, AC: centimeter coordinates of the center of fish sampled at the
% camera time
%BC: Body bending angle (Degrees) sampled at the camera time

%constants
LenFishHead=30;
LenFishTail=25;

%resample at the camera time.
XC = interp1(TE, TRACK_A.X, TC, 'linear');
YC = interp1(TE, TRACK_A.Y, TC, 'linear');
AC = interp1(TE, TRACK_A.A, TC, 'nearest');  %don't interpolate since angle is wrapped

%Determine the center and head coordinates of fish
[XC_pix, YC_pix] = cm2pix(XC(:), YC(:));
XYC = [XC_pix(:), YC_pix(:)];
XYH = XYC - LenFishHead*[cos(deg2rad(AC(:))), sin(deg2rad(AC(:)))];

%Determien the tail coordinates of fish
AT = interp1(TE, TRACK_B.A, TC, 'linear');
XYT = XYC + LenFishTail*[cos(deg2rad(AT(:))), sin(deg2rad(AT(:)))];
end %func


%--------------------------------------------------------------------------
%CM2PIX: centimeter coordinates to pixel coordintates conversion
%X_cm, Y_cm: coordinates in centimeter unit 
%X_pix, Y_pix: coordinates in pixel unit
function [X_pix, Y_pix] = cm2pix(X_cm, Y_cm)
%Constants definition
PIXPERCM = 2.9203;
x0 = 327; %x position of the origin in the camera (pixel) coordinates
y0 = 240; %x position of the origin in the camera (pixel) coordinates

X_pix = ceil(X_cm * PIXPERCM + x0);
Y_pix = ceil(Y_cm * PIXPERCM + y0);
end


%--------------------------------------------------------------------------
function [yw, y] = filtAng( x, n )
%FILTPOS Apply smoothing filter to the orientation angle
%James J. Jun. Malerlab. 2012 Nov
%
%[Variables]
%yw: wrapped orientation angles (ranges between -180 to 180 deg)
%y: unwrapped orientation angles

if nargin < 2, n = 15; end

x = rad2deg(unwrap(deg2rad(x), pi));  
n1 = round(n/2); if mod(n1,2), n1 = n1 + 1; end
y1 = medfilt1(x,n1);
y = filtfilt(ones(1,n), n, y1);
y(1:n) = median(x(1:n)); %fix the start

yw = mod(y, 360); 
yw(yw>180) = yw(yw>180) - 360;
end


%--------------------------------------------------------------------------
function [ y ] = filtPos( x, n )
%FILTPOS apply smoothing filter to the position (x,y)
%James J. Jun. Malerlab. 2012 Nov
%
%[Variables]
%x: input position
%n: filter window
%y: smoothed position

if nargin < 2, n = 15; end

%make the median filter length odd
n1 = round(n/2); if mod(n1,2), n1 = n1 + 1; end 

y1 = medfilt1(x,n1);
y = filtfilt(ones(1,n), n, y1);
y(1:n) = median(x(1:n)); %fix the start
end


%--------------------------------------------------------------------------
function [L1, L2] = separateDyad(X, Y, A, DP, IDX1, IDX2)
% function [L1, L2] = separateDyad(X, Y, A, DP, IDX1, IDX2)
% James J. Jun, Malerlab, 2012 Nov
% Separate dipole localizations from two fish
%
%[Variables]
%X,Y,A: X,Y,Angle to be separated
%DP: Dot-produce values for each pulse ranging between 0..1.
% 1 means perfect fitting.
%IDX1: Manually labeled indices for Fish#1. If abscent, the first pulse is
% considered as belonging to Fish#1. 
%IDX2: Similarly defined for IDX2 and Fish#2.

%Constant definitions
ALIM = 45;  %Limit of the nearest angle in degrees
DLIM = 7.5; %Limit of the nearest distance in cm
DTHRESH = .9; %dot-product value threshold. Ignore poorly fitted values

%Fill in default input parameters
if nargin < 5, IDX1 = [];   end
if nargin < 6, IDX2 = [];   end
if isempty(IDX1), IDX1 = 1;  end
if isempty(IDX2), IDX2 = 2; end

XY = [X(:), Y(:)];
n = size(XY,1);
L1 = false(n,1);
L2 = false(n,1);
a1 = A(IDX1(1)); 
a2 = A(IDX2(1));
xy1=XY(IDX1(1),:);
xy2=XY(IDX2(1),:); 

for i=1:size(XY,1)
    %Ignore poorly fitted values
    if DP(i) < DTHRESH, continue; end
    
    %Track the nearest neighbour
    label=0; %initialize the current pulse as undetermined
    if ismember(i, IDX1) %check if this index is manually labelled
        label = 1; xy1 = XY(i,:);
    elseif ismember(i, IDX2) %check if this index is manually labelled
        label = 2; xy2 = XY(i,:);
    else
        d1 = norm(XY(i,:) - xy1);
        d2 = norm(XY(i,:) - xy2);        
        if d1 < DLIM && abs(compAng(A(i),a1)) < ALIM
            label = 1;
        elseif d2 < DLIM && abs(compAng(A(i),a2)) < ALIM
            label = 2;
        else
            %In case no nearest neighbour was found, perform a secondary search 
            % with more relaxed conditions.
            if d1 < DLIM*2 && abs(compAng(A(i),a1)) < ALIM*2
                label = 1;
            elseif d2 < DLIM*2 && abs(compAng(A(i),a2)) < ALIM*2
                label = 2;
            end
        end
    end
    
    %Update the currently tracked variables
    if label==1 %Current pulse belongs to Fish#1
        L1(i) = 1;  L2(i) = 0;        
        xy1 = xy1*.8+XY(i,:)*.2;
        a1 = A(i,:);
    elseif label==2 %Current pulse belongs to Fish#2
        L2(i) = 1;  L1(i) = 0;
        xy2 = xy2*.8+XY(i,:)*.2;
        a2 = A(i,:);
    end
end

end %func


%--------------------------------------------------------------------------
% function da = compAng(a1, a2)
%Take a difference between two angles
%a1, a2: two angles in degrees
%da: difference in angle ranging between -180..180 in degrees
function da = compAng(a1, a2) 
da = mod(mod(a1,360) - mod(a2,360), 360);
if da > 180, da = da - 360; end
end %func
