# Supplementary material for: Real-Time Localization of Moving Dipole Sources for Tracking Multiple Free-Swimming Weakly Electric Fish
Source: PLoS One. 2013 Jun 21;8(6):e66596. doi: 10.1371/journal.pone.0066596 (PMC3689756; doi:10.1371/journal.pone.0066596)
Supplement: Data S1 — includes a software demonstration package for the dipole tracking with a sample dataset and an instruction manual. (ZIP) [file pone.0066596.s007.zip › demo_single.s2rx]

<?xml version="1.0" encoding="UTF-8" standalone="yes" ?>
<CEDResources>
	<DocTime>
		<Templates/>
		<VirtChan Chan="0" Int="2.4999999999999998e-005" Align="0" Scl="1" Ofs="0" Match="0" LastErr="0" Title="" Units="" Com="" Expr="ABS(Ch(1))+ABS(Ch(2))+ABS(Ch(3))+ABS(Ch(4))+ABS(Ch(5))+ABS(Ch(6))+ABS(Ch(7))+ABS(Ch(8))"/>
		<ChanProc Chan="0" Count="3">
			<p Type="-1" Args="0"/>
			<p Type="2" Args="1">
				<a Ty="1" D="0.10000000000000001"/>
			</p>
			<p Type="3" Args="1">
				<a Ty="1" D="6.0000000000000002e-005"/>
			</p>
		</ChanProc>
		<ChanProc Chan="1" Count="3">
			<p Type="-1" Args="0"/>
			<p Type="2" Args="1">
				<a Ty="1" D="0.10000000000000001"/>
			</p>
			<p Type="3" Args="1">
				<a Ty="1" D="6.0000000000000002e-005"/>
			</p>
		</ChanProc>
		<ChanProc Chan="2" Count="3">
			<p Type="-1" Args="0"/>
			<p Type="2" Args="1">
				<a Ty="1" D="0.10000000000000001"/>
			</p>
			<p Type="3" Args="1">
				<a Ty="1" D="6.0000000000000002e-005"/>
			</p>
		</ChanProc>
		<ChanProc Chan="3" Count="3">
			<p Type="-1" Args="0"/>
			<p Type="2" Args="1">
				<a Ty="1" D="0.10000000000000001"/>
			</p>
			<p Type="3" Args="1">
				<a Ty="1" D="6.0000000000000002e-005"/>
			</p>
		</ChanProc>
		<ChanProc Chan="4" Count="3">
			<p Type="-1" Args="0"/>
			<p Type="2" Args="1">
				<a Ty="1" D="0.10000000000000001"/>
			</p>
			<p Type="3" Args="1">
				<a Ty="1" D="6.0000000000000002e-005"/>
			</p>
		</ChanProc>
		<ChanProc Chan="5" Count="3">
			<p Type="-1" Args="0"/>
			<p Type="2" Args="1">
				<a Ty="1" D="0.10000000000000001"/>
			</p>
			<p Type="3" Args="1">
				<a Ty="1" D="6.0000000000000002e-005"/>
			</p>
		</ChanProc>
		<ChanProc Chan="6" Count="3">
			<p Type="-1" Args="0"/>
			<p Type="2" Args="1">
				<a Ty="1" D="0.10000000000000001"/>
			</p>
			<p Type="3" Args="1">
				<a Ty="1" D="6.0000000000000002e-005"/>
			</p>
		</ChanProc>
		<ChanProc Chan="7" Count="3">
			<p Type="-1" Args="0"/>
			<p Type="2" Args="1">
				<a Ty="1" D="0.10000000000000001"/>
			</p>
			<p Type="3" Args="1">
				<a Ty="1" D="6.0000000000000002e-005"/>
			</p>
		</ChanProc>
		<ChanProc Chan="700" Count="2">
			<p Type="-1" Args="0"/>
			<p Type="8" Args="1">
				<a Ty="1" D="0.00025000000000000001"/>
			</p>
		</ChanProc>
		<View>
			<WPlace flags="0" showc="1" minx="-1" miny="-1" maxx="-8" maxy="-30" t="943" b="1927" l="-318" r="526"/>
			<Font hgt="-11" wid="0" esc="0" or="0" wgt="400" itl="0" und="0" so="0" cset="0" oupre="0" clpre="0" qual="0" paf="16" fnam="Times New Roman"/>
			<Chan Chan="700" DMode="11" DWidth="-4.9999999999999996e-006" DDSize="-1" DSubMd="2" Vis="0" Ax="1" AxMin="-5" AxMax="5" AdcAxMin="-5" AdcAxMax="5" FreqAxMax="20000" AxType="1" ChType="9"/>
			<Chan Chan="9" DMode="11" DWidth="-4.9999999999999996e-006" DTrig="-1" DBoth="1" DHLine="1" DSubMd="2" Vis="1" Ax="1" AxMin="0.8320411741733551" AxMax="2.3002059161663055" AdcAxMin="0.8320411741733551" AdcAxMax="2.3002059161663055" FreqAxMax="2" AxType="1" ChType="7"/>
			<Chan Chan="7" DMode="11" DSubMd="2" Vis="1" Ax="1" AxMin="-0.5048828125" AxMax="0.4951171875" AdcAxMin="-0.5048828125" AdcAxMax="0.4951171875" FreqAxMax="20000" AxType="1" ChType="1"/>
			<Chan Chan="6" DMode="11" DSubMd="2" Vis="1" Ax="1" AxMin="-0.507476806640625" AxMax="0.492523193359375" AdcAxMin="-0.507476806640625" AdcAxMax="0.492523193359375" FreqAxMax="20000" AxType="1" ChType="1"/>
			<Chan Chan="5" DMode="11" DSubMd="2" Vis="1" Ax="1" AxMin="-0.5" AxMax="0.5" AdcAxMin="-0.5" AdcAxMax="0.5" FreqAxMax="20000" AxType="1" ChType="1"/>
			<Chan Chan="4" DMode="11" DSubMd="2" Vis="1" Ax="1" AxMin="-0.5" AxMax="0.5" AdcAxMin="-0.5" AdcAxMax="0.5" FreqAxMax="20000" AxType="1" ChType="1"/>
			<Chan Chan="3" DMode="11" DSubMd="2" Vis="1" Ax="1" AxMin="-0.5" AxMax="0.5" AdcAxMin="-0.5" AdcAxMax="0.5" FreqAxMax="20000" AxType="1" ChType="1"/>
			<Chan Chan="2" DMode="11" DSubMd="2" Vis="1" Ax="1" AxMin="-0.5" AxMax="0.5" AdcAxMin="-0.5" AdcAxMax="0.5" FreqAxMax="20000" AxType="1" ChType="1"/>
			<Chan Chan="1" DMode="11" DSubMd="2" Vis="1" Ax="1" AxMin="-0.494659423828125" AxMax="0.505340576171875" AdcAxMin="-0.494659423828125" AdcAxMax="0.505340576171875" FreqAxMax="20000" AxType="1" ChType="1"/>
			<Chan Chan="0" DMode="11" DSubMd="2" Vis="1" Ax="1" AxMin="-0.515411376953125" AxMax="0.484588623046875" AdcAxMin="-0.515411376953125" AdcAxMax="0.484588623046875" FreqAxMax="20000" AxType="1" ChType="1"/>
			<XInfo Left="0" Right="14.999999999999998" XAxSmall="5" VCLabMode="2" HCLabMode="1" VCCount="2">
				<VCur id="0" Pos="14.992399999999998" LabMode="2" LabPos="0.20000000000000001" Num="0" Chan="0" LabStr="" AMode="14"/>
				<ActC id="0" Chan="9" Start="Cursor(0)" End="MaxTime()" Ref="Cursor(0)" Def="" Hyst="0" Width="0" Qual="" Com="" Min="0" Level="0.0" Level2="0.0" Count="1"/>
				<VCur id="1" Pos="14.992399999999998" LabMode="2" LabPos="0.20000000000000001" Num="1" Chan="0" LabStr="" AMode="1"/>
				<ActC id="1" Chan="700" Start="Cursor(0)" End="Cursor(0)+.001" Ref="Cursor(0)" Def="" Hyst="0" Width="0" Qual="" Com="" Min="0" Level="0.0" Level2="0.0" Count="1"/>
			</XInfo>
			<ChOrder Chans="26">
				<c id="0" Chan="700"/>
				<c id="1" Chan="415"/>
				<c id="2" Chan="414"/>
				<c id="3" Chan="413"/>
				<c id="4" Chan="412"/>
				<c id="5" Chan="411"/>
				<c id="6" Chan="410"/>
				<c id="7" Chan="409"/>
				<c id="8" Chan="408"/>
				<c id="9" Chan="407"/>
				<c id="10" Chan="406"/>
				<c id="11" Chan="405"/>
				<c id="12" Chan="404"/>
				<c id="13" Chan="403"/>
				<c id="14" Chan="402"/>
				<c id="15" Chan="401"/>
				<c id="16" Chan="400"/>
				<c id="17" Chan="9"/>
				<c id="18" Chan="7"/>
				<c id="19" Chan="6"/>
				<c id="20" Chan="5"/>
				<c id="21" Chan="4"/>
				<c id="22" Chan="3"/>
				<c id="23" Chan="2"/>
				<c id="24" Chan="1"/>
				<c id="25" Chan="0"/>
			</ChOrder>
			<CursVals XZero="0" YZero="0" Mode="0"/>
			<CursRegs XZero="0" YZero="0" Mode="0"/>
			<OvDraw3d YProp="0.5" XScale="0.5" YScale="0.5"/>
		</View>
	</DocTime>
</CEDResources>
