# Supplementary material for: Real-Time Localization of Moving Dipole Sources for Tracking Multiple Free-Swimming Weakly Electric Fish
Source: PLoS One. 2013 Jun 21;8(6):e66596. doi: 10.1371/journal.pone.0066596 (PMC3689756; doi:10.1371/journal.pone.0066596)
Supplement: Data S1 — includes a software demonstration package for the dipole tracking with a sample dataset and an instruction manual. (ZIP) [file pone.0066596.s007.zip › measureRSI.s2s]

'measureRSI.s2s
'James J. Jun
'2013 May 28
'
'Determines Received Signal Intensity (RSI) by measuring EOD slopes at the central and tail regions for all channels
'Exports to "outFname$" in the same folder as the input file

const outFname$ := "demo_single.mat";
'const outFname$ := "demo_dyad.mat";
const chA% := 1;            'first channel number
const nCh% := 8;            'number of channels                                                               
const THRESH$ := "0.15";    'pulse threshold
const chTR% := 10;          'Timing reference channel
const DTCENT := -0.00025;   'central-region time offset
const DTTAIL := 0.00025;    'tail-region time offset
const DTSLOPE := 6e-5;      'slope time constant. Slope measured between t +/-DTSLOPE 
var iCh%;                   'temporary channel index


'-------------------------------------------
' MAIN

'1. prepare channels
for iCh% := 1 to nCh% do
    prepareChan%(iCh%);
next;

'2. Create pulse timing reference
createTimingReference();

'3. Measure slopes from all channels
for iCh% := 1 to nCh% do
    measureSlopes(iCh%);
next;

'4. export to matlab
ExportChanList(1); 'Initialise the channel list
if nCh% = 4 then
    ExportChanList(0, MaxTime(), chTR%,401,402,403,404,405,406,407,408);   '4chan
else
    ExportChanList(0, MaxTime(), chTR%,401,402,403,404,405,406,407,408,409,410,411,412,413,414,415,416);  '8chan
endif;
FileSaveAs(outFname$,100,0,"",0,
"UseSName=1|UseCName=0|WaveTimes=0|BinFreq=0|BinTimes=0|WaveData=2|MarkAs=1|TMarkAs=2|RMarkAs=2|RMarkData=2|WaveMarkAs=2|WaveMarkData=2|Compatability=0"); 'Export (string args)


'-------------------------------------------
' prepare all channels for the slope measurements
func prepareChan%(iCh%)
var ch%;  
ch% := chA% + iCh% - 1;
ChanProcessClear(ch%); 'Clear DC Remove from channel 7
ChanProcessAdd(ch%, 2, 0.1); 'Set DC Remove Time constant (s)
'ChanProcessAdd(ch%, 1, 1e-004); 'Set Smooth Time constant (s)
end;


'-------------------------------------------
' Create pulse timing reference
proc createTimingReference()
var chV%;

'abort if the timing reference channel already exists
if chankind(chTR%) = 7 then
    return;
endif;

'sum all channels
if nCh% = 4 then
    chV% := VirtualChan(0, "ABS(Ch(1))+ABS(Ch(2))+ABS(Ch(3))+ABS(Ch(4))", 1);  'Edit virtual channel
else
    chV% := VirtualChan(0, "ABS(Ch(1))+ABS(Ch(2))+ABS(Ch(3))+ABS(Ch(4))+ABS(Ch(5))+ABS(Ch(6))+ABS(Ch(7))+ABS(Ch(8))", 1);  'Edit virtual channel
endif;
ChanProcessAdd(chV%, 8, 0.00025); 'Set RMS amplitude Time constant (s)


'Measure the pulse timing reference
CursorDelete(-1);
Cursor(0, XLow()*0.7+XHigh()*0.3);  'Fetch the cursor
CursorNew(XLow()*0.65+XHigh()*0.35, 1);  'Fetch the cursor
CursorActive(0,7, chV%, 0.0015, "", "", THRESH$, 0, 0);   'Rising threshold
CursorActive(1,1, chV%, "Cursor(0)", "Cursor(0)+.001", "");   'Maximum value
MeasureX(102, 1, "Cursor(1)", "0");
MeasureY(100, chV%, "Cursor(1)", "0");
MeasureToChan(chTR%, "EODTTL", 7,7, chV%, 0.0015, THRESH$, 0, 1);
Process(0.0, MaxTime(), 0, 1, chTR%);
end;


'-------------------------------------------
' return memory channel containing the tail-slope
proc measureSlopes(iCh%)
var chMem%, ch%;

ch% := chA% + iCh% - 1;
ChanProcessAdd(ch%, 3, DTSLOPE); 'Set Slope Time constant (s)

Cursor(0, XLow()*0.7+XHigh()*0.3);  'Fetch the cursor
CursorActive(0,14, chTR%, 0, "", "", 1);   'Data points
MeasureX(102, 1, "Cursor(0)", "0");

'measure the central-region
MeasureY(100, ch%, Print$("Cursor(0) + %f", DTCENT), "0");
chMem% := MeasureToChan(0, Print$("dVdt_%da",iCh%), 7,14, chTR%, 0, 1, 0, 1);
Process(0.0, MaxTime(), 0, 1, chMem%);

'measure the tail-region
MeasureY(100, ch%, Print$("Cursor(0) + %f", DTTAIL), "0");
chMem% := MeasureToChan(0, Print$("dVdt_%db",iCh%), 7,14, chTR%, 0, 1, 0, 1);
Process(0.0, MaxTime(), 0, 1, chMem%);

end;
